# Supplementary material for: Biopsychosocial pain assessment and management in paediatric inflammatory vs non-inflammatory musculoskeletal conditions: a vignette study
Source: Rheumatol Adv Pract. 2026 Jan 19;10(1):rkag007. doi: 10.1093/rap/rkag007 (PMC12937585; doi:10.1093/rap/rkag007)
Supplement: rkag007_Supplementary_Data [file rkag007_supplementary_data.zip]

Archive with 3 entries (3 files):
- Supplementary_Table_S1.docx
- Supplementary_Data_S1.docx
- Supplementary_Data_S2.docx
